# Supplementary material for: New inhibitors of cathepsin V impair tumor cell proliferation and elastin degradation and increase immune cell cytotoxicity
Source: Comput Struct Biotechnol J. 2022 Aug 28;20:4667–87. doi: 10.1016/j.csbj.2022.08.046 (PMC9459403; doi:10.1016/j.csbj.2022.08.046)
Supplement: Supplementary data 2 [file mmc2.xlsx]

## Sheet: Sheet1
Table 1
Compound	SMILES	Docking score		Cathepsin V			Cathepsin L
		Fred	Glide	Ri (%)	Ki (µM)	Ki′ (µM)c	Ri (%)	Ki (µM)	Ki′ (µM)
1	O=C(C1=CN=C2SCCN2C1=O)Nc(cc(cc1)Cl)c1Cl	-10.5		-5.4 ± 2.4			4.8 ± 3.9
2	Cc(cc1)c2nc(NC(c(cc3)ccc3S(N(CC3)Cc4c3cccc4)(=O)=O)=O)sc2c1Cl	-11.6		16.4 ± 0.3			20.0 ± 2.2	162.3 ± 1.8
3	Cc(cc1C)cc2c1sc(NC(c(cc1)ccc1S(N(CC1)Cc3c1cccc3)(=O)=O)=O)n2	-11.4		382.0 ± 13.3			146.6 ± 88.7
4	CC(c1cccc(NC(C2=CN=C3SC=CN3C2=O)=O)c1)=O	-10.7		23.9 ± 2.9	352.2 ± 78.6		23.5 ± 2.2	84.3 ± 4.0
5	O=C(c1cccc2ccccc12)Nc1nc(CCN(Cc2ccccc2)C2)c2s1.Cl	-9.6		-5.8 ± 7.0			30.3 ± 5.5		11.2 ± 0.1
6	CC(Nc(cc1)cc(NC(c2n[nH]c3c2cccc3)=O)c1OC)=O	-9.5		33.5 ± 0.7	371.3 ± 86.1		40.3 ± 4.5	635.2 ± 166.7
7	O=C(NCC(CC1)CCN1C(Oc1ccccc1)=O)NCc1cccc2ccccc12	-11.8		24.0 ± 15.6	88.7 ± 10.2		12.1 ± 1.8	n.i
8	O=C([C@@H](CC1=O)CN1c1ccccc1)NCCN(CC1)CCN1c(cc1)ccc1Cl	-8.8		-20.3 ± 3.5			-4.4 ± 2.1
9	COc(cc1)ccc1-c1cn(c(CCC(Nc2nc(cccc3)c3s2)=O)cs2)c2n1	-10.2		18.9 ± 1.3			17.5 ± 5.3
10	O=C(c1cccs1)N(CCC1)c(cc2)c1cc2NC(NCc1cccc2ccccc12)=O	-10.9		17.8 ± 3.3			21.5 ± 1.2
11	Brc1c(CNc2ncncc2-c2nc(-c3cscc3)no2)cccc1	-11.7		-3.1 ± 4.6			6.3 ± 2.6
12	CC1Oc(cccc2)c2OC1C(NCC#CCN(CC1)Cc2c1cccc2)=O	-9.3		-9.5 ± 9.2			15.6 ± 1.2
13	O=C(c(c(F)ccc1)c1F)NC(CCC1)CC1OC(Nc(cc1)ccc1F)=O	-9.6		7.5 ± 5.0			13.4 ± 1.4
14	O=C(c1cnccc1)NC[C@@H](CCC1)N1c1ccccc1	-9.0		7.8 ± 3.1			13.1 ± 2.6
15	Cc(n(-c1ccccc1)nc1)c1C(N(C1)CC1N(CC1)Cc2c1cccc2)=O	-9.1		-27.6 ± 9.1			-5.4 ± 7.3
16	Cc1nccc(O[C@@H](CC2)CN2S(/C=C/c2ccccc2)(=O)=O)n1	-9.0		-6.5 ± 0.9			-1.0 ± 4.8
17	Cc1cc(CNC(Cc2cccc3ccccc23)=O)ncn1	-10.5		-2.4 ± 5.6			9.4 ± 9.5
18	Cc1noc(-c2cccn3c2nnc3CNC(c2cc(-c3cccs3)n[nH]2)=O)n1	-9.2		6.7 ± 0.03			13.0 ± 7.9
19	O=C(c1cc(-c2cccs2)n[nH]1)NCc1nnc2n1cccc2C(F)(F)F	-9.3		3.8 ± 3.5			17.8 ± 13.7
20	O=C(c1cc(cc(cc2)Cl)c2[nH]1)NCc1nnc2n1cccc2C(F)(F)F	-8.7		16.9 ± 0.6			14.5 ± 2.4
21	COC(=O)Cc1c[nH]c2ccc(OCC3CO3)cc12		-6.8	25.3 ± 4.1	159.3 ± 32.8		15.3 ± 2.9	235.8 ± 10.3
22	COc1ccc(C(=O)C2OC2c2cc3ccccc3o2)c(OCc2ccccc2)c1		-6.8	-7.2 ± 7.7			11.1 ± 4.4
23	Clc1cc2c(cc(=O)oc2cc1OCC1CO1)-c1ccccc1		-6.7	-2.9 ± 1.8			11.9 ± 6.2
24	Fc1ccc(OCc2ccccc2)c(c1)C(=O)C1OC1c1ccc2OCCOc2c1		-6.7	0.8 ± 3.3			17.7 ± 11.7
25	CCCNC(=O)[C@H]1O[C@@H]1C(=O)N[C@@H]([C@@H](C)CC)C(=O)N1CCC[C@@H]1C(=O)OC		-6.7	83.1 ± 6.8	8.0 ± 0.02		83.7 ± 1.0	9.9 ± 0.9
26	Brc1ccc(OCc2ccccc2)c(c1)C(=O)C1OC1c1cc2ccccc2o1		-7.1	6.3 ± 4.6			10.6 ± 4.5	375.0 ± 20.5
27	Cc1cc(OCc2ccccc2)c(cc1C)C(=O)C1OC1c1cc2ccccc2o1		-7.0	31.7 ± 5.1	68.3 ± 4.6		22.6 ± 5.1	248.6 ± 29.8
Table 2
Compound	SMILES	Cathepsin V			Cathepsin L
28	O=C(N[C@H]1CCCN(Cc2ccccc2)C1)c1ccc(CN2CCCC2)o1	Ri (%)	Ki (µM)	Ki′ (µM)c	Ri (%)	Ki (µM)	Ki′ (µM)
29	Oc1cccc(CN2CCCC(C2)NC(=O)CN2Cc3ccccc3C2)c1	1.1 ± 9.0			-4.6 ± 5.2
30	CN(C)c1ccc(CC(=O)NC2CCCN(Cc3cccnc3)C2)cc1	-0.5 ± 1.2			-2.4 ± 2.0
31	O=C(Nc1nc2CCN(Cc3ccccc3)Cc2s1)c1ccc(cc1)-c1ccccc1	-2.0 ± 3.3			-1.2 ± 0.3
32	O=C(Nc1nc2CCN(Cc3ccccc3)Cc2s1)c1ccccc1	29.2 ± 7.0	T.I.		20.9 ± 7.2	T.I.
33	CCOC(=O)N1CCC(CC1)NC(=O)NCc1ccc(OC)cc1	6.9 ± 2.2			4.7 ± 3.2
34	CC(OC(=O)CCc1nc(no1)-c1cccs1)C(=O)c1ccc2N(CCc2c1)C(C)=O	-1.6 ± 6.5			3.4 ± 4.4
35	OC(CNC(=O)c1cc2cc(Br)ccc2[nH]1)CN1CCOCC1	14,0 ± 10.9			-3.0 ± 0.5
36	COc1ccc(CNC(=O)N2CCC(CC2)C(N)=O)cc1	16.6 ± 8.4			12.0 ± 1.3
37	CC(C)OC(=O)c1c(C)[nH]c(C(=O)NCCCc2nc3ccccc3[nH]2)c1C	15.2 ± 10.0			-0.6 ± 1.7
38	CNC(=O)C1(COC)CCCN1C(=O)CN1CCOCC1=O	-3.4 ± 2.9			-2.1 ± 0.7
39	Cc1nc(cs1)C1OC1C(=O)c1ccccc1OCc1ccccc1	7.9 ± 0.4			2.3 ± 3.1
40	O=C(C1OC1c1csc(n1)-c1ccccc1)c1ccccc1OCc1ccccc1	17.1 ± 7.2	403.0 ± 79.7		6.1 ± 0.7	725.7 ± 142.3
41	Fc1ccc(CNC(=O)NCC2CCN(CC2)C(=O)Oc2ccccc2)cc1	27.6 ± 8.7		21.2 ± 2.0	12.4 ± 0.7	454.0 ± 69.1
42	O=C(NCC1CCN(CC1)C(=O)Oc1ccccc1)NC(c1ccccc1)c1ccccc1	17.7 ± 6.1	612.5 ± 23.9		4.2 ± 0.9	n.i.
43	COCCN1CCC(CNC(=O)NCc2ccc(OC)cc2)CC1	21.6 ± 4.6	155.8 ± 3.4		3.5 ± 3.1	319.2 ± 28.6
44	COC(=O)N1CCC(CNC(=O)NCc2cccc3ccccc23)CC1	5.2 ± 1.8			-0.4 ± 2.5
45	COC(=O)N1CCC(CNC(=O)NC(c2ccccc2)c2ccccc2)CC1	11.1 ± 11.5			1.1 ± 4.9
46	COc1ccc(CNC(=O)NCC2CCN(CC2)C(=O)N(C)C)cc1	9.2 ± 6.4			3.3 ± 2.4
47	COc1ccc(CNC(=O)NCC2CCN(CC2)C(=O)Oc2ccccc2)cc1	12.1 ± 9.8			4.3 ± 4.1
48	O=C(Oc1ccccc1)N1CCC(CNC(=O)c2ccccc2)CC1	9.5 ± 2.5			4.4 ± 4.6
49	Cc1cc(OCc2ccccc2)c(cc1C)C(=O)C1OC1c1csc(n1)-c1ccccc1	20.4 ± 14.5	1187.2 ± 468.0		5.7 ± 3.6	1191.2 ± 357.4
50	COc1ccc(CNC(=O)N2CCC(CC2)C(=O)N2CCCCC2)cc1	22.9 ± 1.0	303.0 ± 11.3		12.9 ± 0.5	546.4 ± 114.4
51	OC(=O)C(Cc1ccccc1)NC(=O)C1CCC(CNC(=O)C2Cc3ccccc3CN2)CC1	-2.9 ± 4.0			13.8 ± 0.5
52	COC(=O)Cc1c[nH]c2ccc(OCC(O)CNC(C)C)cc12	-9.8 ± 5.8			-4.0 ± 7.3
		0.3 ± 8.8			-0.7 ± 1.5
